# Supplementary material for: Deficiency of Cathelicidin Attenuates High-Fat Diet Plus Alcohol-Induced Liver Injury through FGF21/Adiponectin Regulation
Source: Cells. 2021 Nov 27;10(12):3333. doi: 10.3390/cells10123333 (PMC8699208; doi:10.3390/cells10123333)
Supplement: Supplementary file 1 [file cells-10-03333-s001.zip]

Archive with 1 entries (1 files):
- cells-1463734-supplementary.pdf
